# Supplementary material for: Incidence and Sociodemographic Correlates of Psychological Health Problems among Residents of the West Pomeranian Voivodeship during the COVID-19 Outbreak
Source: Medicina (Kaunas). 2022 Jan 27;58(2):196. doi: 10.3390/medicina58020196 (PMC8876927; doi:10.3390/medicina58020196)
Supplement: Supplementary file 1 [file medicina-58-00196-s001.zip]

Archive with 1 entries (1 files):
- medicina-1501480-supplementary.pdf
